# Supplementary material for: Study of Endogenous Viruses in the Strawberry Plants
Source: Viruses. 2024 Aug 16;16(8):1306. doi: 10.3390/v16081306 (PMC11359110; doi:10.3390/v16081306)
Supplement: Supplementary file 1 [file viruses-16-01306-s001.zip]

Archive with 11 entries (9 files):
- Supplementary Figure s1.pdf
- Supplementary Figure s2.pdf
- Supplementary material s1 _RT sequence set for phylogenetic analysis/
- Supplementary material s1 _RT sequence set for phylogenetic analysis/Supplementary material 1 ,RT sequence set for phylogenetic analysis.fasta
- Supplementary material s2_Genome sequence of Escherichia phage phiX174 assembled from the genome of Fragaria orientalis/
- Supplementary material s2_Genome sequence of Escherichia phage phiX174 assembled from the genome of Fragaria orientalis/Genome sequence of E.pdf
- Supplementary material s2_Genome sequence of Escherichia phage phiX174 assembled from the genome of Fragaria orientalis/Genome sequence of Escherichia phage phiX174.fasta
- Supplementary table s1.pdf
- Supplementary Table s2.pdf
- Supplementary Table s3.pdf
- Supplementary Table s4.pdf
