# Supplementary material for: Study of Endogenous Viruses in the Strawberry Plants
Source: Viruses. 2024 Aug 16;16(8):1306. doi: 10.3390/v16081306 (PMC11359110; doi:10.3390/v16081306)
Supplement: Supplementary file 1 [file viruses-16-01306-s001.zip › Supplementary material s1 _RT sequence set for phylogenetic analysis/Supplementary material 1 ,RT sequence set for phylogenetic analysis.fasta]

>ON402788.1 [Dioscorea bacilliform AL virus]
AGATTGTCAACCCAAACCTAATCATCCAAGACAAGCCATTAAAGCACGTGACACCTGCAA
TGGAGGCTACATTCAAGAAACATGTGGATGCATTACTTGAGCTCAAGGTGATCCGGCCCA
GCACCAGTCAACATCGAACCACAGCGTTCATTGTAAATTCTGGCACGACAATTGACCCAG
TCACAGGGCAGGAGAAGAAGGGCAAAGAAAGGATGGTATTCAATTATAAGCGATTGAATG
ACAATACCGAGAAGGACCAGTACAGCCTTCCAGGTATCAATACCATTCTGAAGAAGGTAG
GAAACAGCAAGATCTATTCAAAGTTTGATCTGAAGAGTGGTTTCCACCAAGTGGCCATGC
ATCCAGACTCAGTCGCATGGACAGCATTTTGTGTCCCTGGAGGACTCTACGAGTGGCTCG
TAATGCCATTCGGATTGAAGAACGCTCCTTCCGTTTTCCAAAGGAAAATGGATAATTGTT
TCAAAGGTACGGAGGAGTTCATTGCTGTTTATATTGATGATATTCTTGTGTTTTCTAGAA
CACCAGAGGAGCATGCTGAACATCTGTTGAAGATGCTATCTATTTGTAAAGAACATGGGC
TGGTTCTGAGCCCAACGAAAATGAAGATCGGGACCCCTACTGTGGAGTTCCTAGGAGCTA
CCATTGGGAACAGTAAGATCAAGCTTCAAGAGCATATAATCAAAAAGATTGCAGATTTCA

>OL423331.1 [Banana streak GF virus]
AGAAGACCGTCCCCTCAAACATGTTACACCAGCAATGAAGGAGACCATGRCTAAACACGT
ACAAAGGCTACTGGATATAAAGGTTATCAGACCATCTACTAGTAAGCATAGGACTACCGC
TATAATGGTTAATTCTGGTACTGAAATTGATCCTATTACTGGTGCTGAAAAGAAAGGCAA
AGAACGTCTTGTCTTTAATTATAAAAGGCTTAATGACAATACTGAAAAGGATCAGTATTC
CTTACCTGGGATAAACACAATCATAGCTAGAATCAGCCATTCAAAAATATATTCTAAATT
TGACTTGAAGAGCGGTTTTCATCAAGTAGCTATGGAGGAGGAATCTATCCCATGGACGGC
CTTTTGGGCTATTAACGGGTTATACGAATGGCTCGTAATGCCGTTTGGTCTGAAGAACGC
ACCTGCCATATTTCAACGAAAGATGGACAACTGCTTCCGAGGTACAGAAAAATTTATAGC
TGTTTACATAGATGATATTCTAATCTTTTCAGATAGCAAGGAAGCCCATCGAACCCATCT
CAGACAATTCATCACCATATGTGAAGAAAATGGGCTGGTACTAAGCCCAACGAAGATGAA
GATAGGAGTCCAACAAGTGGATTTCTTGGGTGCAACCATTGGCGATTCYAAAGTAAGGCT
TCAGCCTCACATAGTCAAAAAAGTGCTAGAAACAAAGGAAGAAAGCCTGTCTGAAACAAA

>NC_017830.1 [Fig badnavirus 1]
TGAAGATAGGCCACTGAAGAATTTAACGCCACAGATGAAGGAGTCCTTCAAGAAGCATAT
CAAGGTTTTGCTGGATTTAGGAGTCATCAGGGCAAGTAAAAGCCGCCACAGAACGACGGC
AATGCTAGTCAACTCAGGAACAACGGTGGATCCGAAAACAGGGAAGGAGATCAAAAGGAA
GGAAAGAATGGTCTTCAACTACAAAAGGTTGAATGACATCACTCATAAGGATCAGTATAG
TCTTCCAGGAATAAATACGATCCTCAAGAAGGTTGGAAATAGCAAGATATTCAGCAAGTT
TGATCTAAAGAGCGGATTTCACCAAGTTGCTATGCATCCTGACTCAATAGAATGGACAGC
TTTTTGGGTCCCAGACGGATTGTATGAGTGGCTTGTCATGCCATTCGGACTCAAAAACGC
TCCTTCTGTTTTTCAAAGAAAGATGGATGAATGCTTCAAAGGGACAGAAGATTTTATTGC
AGTCTACATTGACGATATTCTTGTTTTCTCTGAAAACGAGAAAGATCATGCGAAGCACTT
GAAGGCCATGTTGGAGATCTGCAAAAGAAATGGGTTAGTTCTAAGCCCATCTAAAATGAA
GATAGCAGTCCAAGAGGTGGAATTTCTTGGAGCCCAAATCGGAAATCAAAGGATCCGACT

> AJ853858 [Carnation etched ring virus]
AAATCCTATAGACCCAGAAAAGTCTAAGCAATGGATGACAGCAACCATAGAACTCATAGA
CCCTAAGACCATAGTTGAGGTTAAACCCATGAGCTATAGTCCTAGTGATAGAGAAGAATT
TGACAAACAGATCAAAGAACCTCTAGATCTAAAGGTTATCAAACCTAGCAAATCACCCCA
TATGTCCCCAGCCTTCCTTGTTGAGAATGAAGCAGAGAGACGTAGAGGTAAAAAGAGAAT
GGTCGTCAACTACAAGGCTATGAATAAAGCCACAAAAGGAGACGCTCATAATCTTCCAAA
CAAGGATGAATTACTCGCCCTTGTAAGAGGAAAGAAGATTTACAGCTCATTTGACTGTAA
GTCAGGATTCTGGCAAGTATTGCTAGATAAAGAATCGCAGCTTCTAACCGCGTTTACGTG
TCCTCAAGGTCACTACCAATGGAACGTAGTACCATTTGGGTTAAAGCAAGCACCAAGCAT
CTTTCAAAGACACATGCAAACAGCATTTAACCAACACTCCAAATATTGTTGTGTCTATGT
AGATGACATCCTAGTGTTTAGTAACACAGAAGAAGAACATTACATTCATGTTCTTAACAT
TTTGAGAAGATGTGAAAAACTTGGAATAATACTTTCCAAAAAGAAAGCACAACTCTTCAA
AGAAAAGATTAATTTCCTAGGATTAGAAATTGATCAAGGAACCCATTGTCCTCAAAACCA
TATCTTAGAACATATTCATAAGTTCCCAGATAGGATAGAAGACAAAAAGCAGTTGCAGAG
>NC_018505.1 [Soybean Putnam virus]
TAAAGTTAAACCTATGCAGTATAATCCTGATGACCGCATGGAGTTTAGCAAACAAATTAA
GGAATTACTTGATCTTAAGATCATTATTCCAAGCAAGTCACCACACCAGTCTCCTGCATT
CTTAGTCGAGAATGAAGCTGAGAGACGAAGAGGTAAGAAACGAATGGTTGTTAATTATAA
GAAAATTAATGAAGCAACCATCGGTGATAGTCACAATCTTCCTAATAAGGATGAGCTTCT
CACTCTTATTAGAGGAAAGACAATATACAGTTCTTTTGACTGTAAGTCAGGTTTCTGGCA
AGTCTTTCTAGATCAAGAGTCACAACTCTTAACTGCGTTTACATGTCCCTCGGGTCATTA
CCAGTGGAGAGTTGTCCCCTTTGGTTTGAAACAAGCACCCTCAATCTTTCAAAGACATAT
GCAAAATGCTTTTAGAAGCTTTGAAAAGTTTTGTTGCGTTTACGTTGATGACATTCTTGT
CTTTAGCGACAACGAACAAGATCATCACAGGCACGTTATGGCTTTGCTACAACGATGCAA
TCAACTTGGTATAATACTTTCTAAGAAGAAAGCACAATTATTCCAAGAAAAGATCAATTT
TCTAGGTTTAGAAATAGATCAAGGGTCTCATAAACCCCAGAATCATATCCTGGAACACAT
TCATAAGTTTCCAGATAAGATTGAAGATAAAAAGCAACTTCAAAGATTTCTTGGAATCTT

>HQ698912.1 [Sweet potato collusive virus]
CTACAAAATGAACAAATCAACAATATAAATGAAGTCGAAGAATTAAATAATATATTAGGAGAAGATATTT
ATGGTGATAACCCTTTAAAACATTGGGAAAAACATAAAACATATGCTAAGATAGAACTAAAAAATCCAGA
TGATCATATATATAAACCACCTATAAACTACCAAGAATCAGATTATAAAGAATTTAAAATGCACATAGAC
GAAATGGTTAAAGAAGGATTTATTGAAGAATGTAAGAACTTAGAAAATAAAAAATATAGTTCACCAGCTT
TTATAGTAAATAAGCATTCAGAAATAAAAAGAGGAAAAAGTAGAATGGTAATAGATTATAAGGATTTAAA
TAAAAAAGCTAAAATAATAAAACACCCTATACCAAATAAAGATATATTAATAAATAGAGGAATTAAAGCC
AATTACTTTAGTAAATTTGATTGTAAATCAGGATTTTATCATATTAAACTAGAAGAAGATAGTAAGAAAT
ATACAGCATTTACAGTACCGCAAGGATATTATGTATGGATTGTATTACCTTTTGGATATCATAATTCACC
AAGTATATATCAACAATTTATGGATGGAATATTTAGACCTTATTATGAATTTATACTTGTATATATAGAT
GATATATTAATATTCTCAAAAACGTACGAAGAACATAAGATACACTTAATGATATTTAGAAATATAATAT
TAAAACATGGAATAGTGTTAAGTAAGAAAAAAGCAGAAATAGGAAAGCAAAAGATAGAATTTTTAGGAGT
TAAAATAGAACAAGGAGGAATAGAATTACAACCTCATATAATAGACAAAATATTAGAAAAACATATTAAA
GTTAAAAGTAAAAAAGAATTACAATCAATATTA

>NC_001648.1 [Cassava vein mosaic virus]
AAACAGATTTACCAGAATTTAAAATGCATATAGAAGAAATGATTAAAGAAGGTTTTATAG
AAGAAAAAACTAATTTTGAAGATAAAAAATATTCTAGCCCAGCTTTTATAGTAAATAAAC
ATTCAGAACAAAAAAGAGGAAAAACTAGAATGGTAATTGATTATAAAGATTTAAATAAAA
AAGCTAAAGTAGTAAAATATCCTATCCCAAATAAAGATACATTAATACATAGAAGTATAC
AGGCAAGATACTATAGTAAATTTGATTGTAAATCAGGATTTTATCATATAAAGTTAGAAG
AAGATAGTAAAAAATATACAGCTTTTACAGTTCCGCAGGGATATTATCAGTGGAAAGTAT
TACCATTTGGATATCATAACTCACCAAGTATTTTCCAACAATTTATGGATAGAATATTTA
GACCATATTATGATTTTATTATTGTGTATATTGATGATATATTAGTCTTTTCTAAGACTA
TTGAAGAGCATAAAATACATATTGCAAAATTTAGAGATATAACACTTGCAAATGGATTAA
TTATTAGTAAGAAAAAAACAGAATTATGTAAAGAAAAAATAGATTTCCTTGGAGTCCAAA
TAGAACAAGGAGGTATAGAATTACAGCCTCATATTATTAATAAAATATTAGAAAAACATA

>MW811396.1 [chicory mosaic cavemovirus]
TTACATATTACAGAATTAATAAAAGGAGATTATATAGAACAGAAAGACAAATATGAAAAT
AAAAAATATAGTAGTCCAGCATTTATTGTAAATAATCATTCTGAACAAAAAAGAGGAAAA
ACAAGAATGGTCATTGACTATAAAGATTTAAATAAAAAGGCAAAAATTATAAAACATCCA
ATTCCAAATAAAGATATCTTATTACATAGAGGAATTAAAGCTAAAATATTTAGTAAATTT
GATTGTAAATCAGGATTTTATCATATTAAATTAGAAGAAGAAAGTAAAAAATATACAGCA
TTTACAGTACCACAAGGATATTACCAATGGAAAGTATTACCATTTGGATATCATAATGCA
CCAAGTATATTTCAAAAATTTATGGATATAATATTTAGAAGATATTACGAATTTATAATA
GTATATATAGATGATATTTTAATATTCTCAAATAATATAAACGAACATAAATATCATTTA
AAAATATTTAAAGAAATTGTAAAAGAAAATGGTATCTCTTTAAGTAAAAAGAAAGCAGAA
TTAGGTAAAGAAAAAATTGAATTCTTAGGAATGCAAATAGAACAAGGAGGATTAAAAATA

>NC_040712.1 [Dioscorea nummularia-associated virus]
AGAACCAGATTAGATGCAAGCTGGACATCATAAATCCTGATCTTACAATTCAGGACAAGC
CTATTATACCTTCACCAGAAATGGCGAAAGAATATGAAAAGCATATTACAGAATTACTGG
CACTCAAGGTTATCAGACCTTCCCAAAGTCGCCATAGGACAGCAGCTTTCATTGTCAACA
AACATTCTGAACAAGTAAGAGGTAAAAGTCGTATGGTATACAATTATAAGCGACTAAATG
ATAATACATACAAAGACCAATACACACTCCCAAGTATTGACTATCTCCTACTTAAAATTA
AAGACAAGATTGTCTACAGCAAATTTGATCTAAAGTCAGGATTCCACCAGATTATGATGG
ATCCACAGAGTATAGAATGGACAGCATTTGTCTGCCCACAGGGTCATTTTGAATGGATAG
TAATGCCATTCGGACTCAAAAATGCACCTTCAGTATTCCAACGAAAAATGGATAATATAT
TCAAAAAATATTCAGAATTTGTCTGTGTTTACATAGACGATATTTTGATATTTTCTGAAA
GTATACAACAACATGTACAACATTTATTACAGTTCTTCCAAGTATGTAAGGAAGAAGGGC
TTATTTTGTCAAAAACAAAATTGAAAATAGGAGTAGCAAATATAGAATTCCTTGGCCTAG
AAATAGGAGAAGGAAAAGTTCAACTCCAGCCCCATATATTAAAAAATATATTAGAATTTC

>MK472692.1 [Petunia vein clearing virus]
ATCCCACAAAGGCAAGCCATTCTGGAATGAATCCAGAACATCTCCAGTTAGCAATAAAGG
AATGTGATGAGCTTCAACAATTTGATCTAATTGAACCCTCTGATTCACAATGGGCATGTG
AAGCTTTCTATGTCAACAAGAGGTCAGAGCAAGTGAGAGGAAAATTAAGGTTAGTCATAA
ATTATCAACCATTAAACCATTTCCTCCAAGATGACAAGTTTCCCATTCCAAATAAGCTCA
CACTCTTCTCTCACTTATCCAAAGCAAAGCTCTTTTCAAAGTTTGATCTTAAGTCAGGAT
TTTGGCAATTAGGAATCCATCCTGATGATAGACCAAAAACAGGGTTTTGCATTCCTGATA
GACATTTTCAATGGAAGGTCATGCCATTCGGTCTTAAAACAGCCCCTTCTTTGTTCCAAA
AAGCCATGATCAAAATCTTCCAGCCCATCCTTTTTTCAGCTTTGGTCTACATTGATGATA
TCCTTCTTTTTTCTGAAACATTGGAAGATCACATAAAATTGCTTAACCAGTTCATAGGTT
TGGTAAGAAAATTTGGAGTCATGTTATCGGCAAAAAAGATGATCCTTGCTCAAAATAAAA
TTCAATTTTTAGGAATGGATTTTGCTGATGGAACTTTTTCACCTGCTGGTCACATCTCTT

>NC_020999.1 [Rose yellow vein virus]
TCCATAATCAGATTAATGAACTGTTAAGGTTAAAATTAATCAGAAAAACTAACTCACCAT
GGTCTTTCCAAGCATTTATGGTTAGAAATCATGCTGAAATAGTAAGAGGAAAAGCTAGGA
TGGTTATAAACTATAAACCGCTTAACCTCAGAATTAGGAAAAATGCATACAGGATTCCTA
ATAAAGACTCATTGTTTTTAGCAATAAGAGAGTCTCAGTTTTACAGTAAATTTGACTGTA
AAAGTGGTTTTTATCAAGTTCCCATGGAACAAGATAGTATCCAATTAACAGCCTTTAGCA
CCCCAATAGGTAGCTATGAATGGTTAGTTATGCCGTTTGGATTAGCCACAGCCCCATCTA
TCTTTCAGGCTAAGATGGATAACGTTCTTGAAGACCATCATGATTATTGTTTGGTCTACA
TTGATGATATAATTGTTTTCTCTAGAACCCTAGAAGAACATAAGATACATGTCATCACCA
TAGCTAAAACCCTTAAGAAAAATGGGATAGTTATAAGCAAGAAAAAGATGGAGTTAGGAT
TAACCAAAATCAACTTCCTCGGTTGTGAAATCGAAAATGGAAGAATAATCCTACAAAATC

>MZ911846.1 [Viola yellow mottle virus]
GTATGGAGCCTATCAGGGTCAAGCCTATACCGCTTACACCTGTTGACTCAAAAGAGATGG
AAAGACAGATTAACGAACTATTGAACTCTGGATTAATCCGAGTTACATCTAGTCCGTGGT
CTAGTCCTGCATTCTTAGTTCGAAATCATTCTGAAATTAAAAGAGGCAAAGCCAGAATGG
TTATCAACTATGCACCTCTCAACGCACATTTAGTCAAAGATGCTTATCGTTTGCCTAATA
TGTTCGGGCTGATCCAGAAACTGAGATACAGCAAATGGTACACTAAGCTTGACTGTACAT
CTGGCTATTGGCAAGTCAGAATGGACGAAGCTAGCATACCACTTACAGCCTTCAGCACAC
CAGTTGGTAGTTATGAATGGCTAGTAATGCCTTTTGGGTTATTAACAGCTCCCGCAATAT
TTCAAAGAAAAATGGATGCAATCTTTAATGAACATTCAGAATATTGCAGTGCCTACATTG
ATGATATTATCATCTTTAGTAATTCACGAGCTGAGCATCTTGTCCATTTGGAAAAGATAG
CTTTAACCATCAAAGAAGCAGGTTTAGTTCTTTCTGAAAAGAAAGCCGAAATCTGTAAAT
CCAAGATTCAATTCCTTGGTTGTGAAATTGAAGGAGGCAAAATCTCACTTCAACCACATG

>FJ493469.1 [Rudbeckia flower distortion virus]
ATCTATGGCATACTCTCCGGATGATGCAGTAGAAATTAACAAACAAATACAGGAACTTTT
AGAAATAAAAGTTATACGACCATCACGGTCACCTCACTCCTCACCATGCTTTTTGGTGCA
GAATCACAACGAGATTAAACGTGGTAAAAAACGTTTAGTTATAAACTATAAGGCTTTGAA
TGCCGCAACTATATCCGATGGATATTTACTCCCTAACAAGGAGACTATTCTTACCGCTAT
ACGTGGAAGAAAATACTTCTCGACTCTTGACTGTAAGTCAGGATTCTGGCAAATACGTTT
GAATGAAAATTCAAAACCACTTACTGCATTCTCTTGCCCTATGGGTCAATATGAATGGAA
CGTTGTCCCGTTTGGACTAAAACAAGCTCCTGGACTATTTCAAAGGTTCATGGACAATTC
CTTTAAGGAATACTCTGCCTTTTGTGCAGTCTACGTAGATGACATACTTGTCTTCTCAAA
AACACTTGATGAACATTATGATCATCTAGAAACTGTGCTTAGAAAGTGCATTGAAACTGG
CATAATCCTTTCTAAAAAGAAAGCTGAGGTTGCTAAAACTAAAATCAATTATCTTGGTTT
TACTATCTCCAATGGAGAAATTGAACTTCAATCTCATATCCTTGAGAATATAAAACTTTT
TCCAAGTAGAATTCCTGATAAAAAATCACTACAAAGGTTTCTTGGAATACTAACGTATGC

>NC_015228.1 [Sweet potato vein clearing virus]
GCCATTAAGATGGAATTTTGAGGACATAGAAGAGTTTAAGTTACATATAGATGAGTTATT
AAAAGGAGGATTCATTAGGCCTAGTAACAGTAAACACTCTAGCCCAGCGTTTATTGTGAA
TAAGCATAGTGAACAAAAAAGAGGAAAATCTAGAATGGTGATTGATTATAGGAATTTGAA
TGCAAAGACAAAAACCTATAATTATCCATTGCCAAATAAGATATTAAGAGTTAGGCAAGT
CCAAGGTTACAATTGGTTTTCTAAATTCGATTGTAAAAGTGGATTTTACCATCTTAAGTT
AACAGAAGAAAGTAAACATCTATCAGCATTTAACGTACCTCAGGGATTCTATGAATTCAA
TGTTCTTATGTTTGGATATAAGAATGCCCCTGGGAGATATCAATGCTACATGGATAGTTA
CTTTTCGAAGTTAGAAAATTGTATAGTCTATATAGATGATATTTTGTTATATAGTAAAAC
GAAGGATGAGCATGAAACATTGCTTAAGAAGTTTTACCATATTGTAAAAGAAGCAGGAGT
TAGTTTATCTGAGAAAAAAGCAATTATTGGTGTAAACCAGATTGAATTTCTTGGAATAGA
AATAGATAAAAGTGGTGTCAAAATGCAGAACCATATTGTTACTAAAATAGTACAATGTGA

>OL598362.1 [Tobacco vein clearing virus]
ATAAAAGAATTATTAGATAATAACTACATACAAGAAAGTAATAGTAAACATACTAGCCCA
GCATTTATAGTAAATAAGCATAGTGAACAAAAACGAGGAAAAAGCCGTATGGTTATAGAT
TATAGAAACTTAAATGCAAAAACAAAAACATATAATTATCCGATACCAAATAAAATACTA
AAAATCAGACAAATACAAGGATATAACTATTTTAGTAAGTTTGACTGTAAATCAGGATTT
TACCATTTAAAACTAGAAGATGAATCTAAAAAGTTAACAGCATTCACAGTACCACAAGGA
TTTTACGAATGGAACGTATTACCTTTTGGATATAAAAATGCACCAGGTAGATATCAACAT
TTTATGGATAACTACTTTAACCAATTAGAAAATTGTATAATATATATAGATGATATACTG
TTGTATTCTAGAACAGAGAACGAACATATAAAACTACTAGAAAAATTCATACACATTGTA
GAAATATCAGGAATAAGTTTAAGTAAAAAGAAAGCAGAAGTAATGAAAAATCAAATAGAA
TTTTTAGGTATACAAATAGATAAAAACGGAATAAAAATGCAAACCCATGTAGTACAAAAA

>MZ004932.1  [Blueberry red ringspot virus]
AAATAATATACCCTATACTCAAAGAGATATAGAAGAATTCAAAGAAGATATGGAAGATCT
AATAAATAAAGGATTAATTAGACCAAGTAAAAGTCCACATAGTGCTCCAGCATTCTATGT
AGAAAATCATTCAGAAATAAAAAGAGCAAAAAGAAGAATCGTAATAAATTACAAAGCTAT
GAATGAAGCTACCATTGGAACACCTAAAACATTACCAAGATCAGATTATATAATGAATAG
ATTAAAAGGAAAAATATGGTTTTCAACATTAGATGTAAAATCATCCTACTGGCAACTAAG
ATTAACAGAAGAATCTAAACCACTAACAGCATTTAGTTATCCACCTCAAAAACATTACGA
ATGGAATGTTTTACCTATGGGATTAAAGCAAGCTCCAGGTATTTTTCAAGAATTTATGAA
TAGAAGTTTACATAATTTAGAACATATATGTTTAGTATATGTTGATGATATTATTATATT
TTCAGAAAAGGATAAAAATGATCATTTATCAAAAGTATTACAAGTTTTGAAAAGATGTGC
GGATGAAGGAATCATCTTATCACAACCAAAGGCAAAAATAGCACATAAAGAAATTGATTT
CTTTGGATTACATATTTCAGAAGGCGAAATAATACTACAACCACATATTTTGGAAAAATT
AGTATTATTCCCTGATGAAATTGAGAATCGAAAGCAATTACAAAGATTTCTTGGAAATTT

>NC_004324.3 [Cestrum yellow leaf curling virus]
TGTTCCTAACAACATCCCTTATTCACTTCGTGATATTAACGAATTTTCTCAAGAATGTGC
AGACCTTGTAAGAAAGGGAATTATCGAAGAAAGCAAAAGCCCTCATTCAGCGCCAGCTTT
CTATGTAGAAAATCACAATGAGATCAAACGCAAGAAAAGGCGTATGGTAATTAACTACAA
AGCTTTGAATAAAGCAACAATAGGAAATGCTCACAAACTTCCTAGAATTGATTCAATCCT
AACAAAGGTAAAAGGATCAAATTGGTTTTCAACTCTAGATGCAAAATCTGGATATTGGCA
GCTTAGACTACACCCACAGTCAAAGCCACTAACGGCATTTTCATGCCCTCCACAGAAACA
TTATCAGTGGAATGTCTTACCCTTCGGGTTAAAACAAGCTCCAGGTATTTATCAAAATTT
TATGGATAAAAATCTAGAAGGTCTAGAAAATTTCTGTCTAGCATACATTGATGACATATT
AGTTTTCACTAATAGTTCTAGAGAAGAACATCTATCAAAACTACTAGTCGTCTTAGAAAG
ATGTAAAGAAAAAGGCTTAATTTTGTCTAAAAAGAAAGCTATTATTGCTCGACAAACAAT
AGATTTTCTTGGACTAACATTACAGGAAAATGGAGAAATTAAACTCCAACCAAATGTTTT

>NC_001739.2 [Soybean chlorotic mottle virus]
GATGTACAAGAATTCAAGGAGGAATGTGAAGACCTCTTAAAAAAGGGCTTAATTCGAGAA
TCTCAAAGTCCACACAGTGCACCGGCATTCTATGTCGAAAATCACAATGAAATCAAGCGT
GGAAAAAGACGCATGGTAATTAATTACAAAAAAATGAATGAAGCCACAATTGGCGATTCA
TATAAGTTACCAAGAAAAGATTTTATTCTGGAAAAAATAAAAGGATCTTTATGGTTTTCA
AGCTTGGATGCTAAATCTGGATACTACCAGCTAAGGCTCCATGAAAATACAAAGCCTCTA
ACAGCTTTTTCATGTCCACCTCAGAAACATTACGAATGGAATGTTTTAAGTTTTGGACTT
AAACAAGCACCATCTATATATCAAAGATTTATGGATCAATCCCTCAAGGGACTTGAACAT
ATATGTTTGGCATATATTGATGACATCCTGATCTTTACAAAAGGATCTAAAGAACAACAT
GTAAATGATGTTCGGATTGTTTTGCAAAGAATCAAAGAAAAAGGAATTATTATTTCTAAG
AAAAAATCAAAACTGATTCAACAGGAAATCGAATATCTCGGTTTAAAAATACAAGGGAAT
GGAGAAATTGATTTATCACCTCATACCCAAGAAAAAATTCTTCAATTTCCTGATGAATTA

>NC_077070.1 [Agapanthus tungrovirus]
CCCGCCAAACCTGACTGTAGACACAGATCAGCTGCTTTTATTGTTCGGAATCATTCCGAA
GAAAAACGAGGAAAAGCAAGGATAGTCTATAACTATAAACGTCTCAATGACATAATGGAA
ACTGATCCTTTTAATCTTCCTCATAAAAATTCCTTGATAAATCTAATCCAAGGAGCAACA
GTTTTTTCTAAATTTGACCTAAAGTCAGGTTTTCACCAAATGAAACTTGAAGAATGGTTT
CAACCGTGGACTACCTTTACTTGTTCAATTGGACTCTTTACTTGGAAAGTTTGCCCCTTC
GGTATAGCAAATGCACCCTGTGCTTTCCAACGATTTATGCAGGAAACATTTGGCCATCTG
CCATTTTGTTTAATCTACATAGATGATATATTAGTCTTATCGAAAGACAAAAATCAGCAT
AAATCTCATTTGTTAAAATTCTTTAAAGTAGTTAAAGAAAATGGAGTCGTTCTCTCTAAA
AAGAAGACAGAGCTCTTCCAAGAAAAAATTGATTATCTAGGTCTATCAATAAACAAAGGG
AAAATCGAGTTACAACCTCATATTTCCCAGAAAATTTTACAGTTTGATAAAAATACGTTG

>AF220561.1 [Rice tungro bacilliform virus]
ATAATAAGTTAATCAAGAAAGCCGATCCGACATGCAGACACAGAACAGCAGCATTCATAG
TAAGAAATCATTCTGAGGAAGTAGCTCAGAAACCTCGAATAGTCTATAACTATAAACGTT
TGAATGACAATATGCATACAGATCCTTTTAATATACCTCATAAGATTTCAATGATCAATC
TGATACAGAAAGCTAATATATTTTCTAAGTTTGATTTAAAAGCAGGATTTCATCATATGA
AACTAAAAGATGATTTCAAAGATTGGACTACTTTTACCTGCTCAGAAGGACTATATACTT
GGAACGTCTGTCCATTTGGTATAGCTAACGCTCCTTGTGCATTTCAAAGATTTATGCAGG
AATCCTTTGGAGATTTAAAGTTTGCTTTATTATATATAGATGACATACTTATTGCATCCA
ATAATGAAAAAGAACATATAGAGCATCTTAAGATTTTCTTTAATAGAGTAAAAGAGATAG
GATGTGTTCTTAGTAAGAAAAAATCAAAGATGTTTCTAAAAGAAGTAGAGTATCTTGGAG
TAGAAATTAAAGAAGGTAAGATCAACCTTCAGCCACATATAGTTGATAAGATCAAAAAAT

>NC_028462.1 [Vaccinivirus cadovaccinii]
ACATACAACTCAAGGATCCGTATGCACTCATACGTGTAAAGCCCATGCCATACAGTGCTG
AAGATGAAGCTGAGTTTGAAAGACAACTCGAAGAGCAACTCAAACTGGAACTCATTCAGC
CCAGTAAGAGTCCACATTCCAGCCCAGCATTCTGTGTCAGAAATCATGCTGAGATCAAGA
GACAGAAAGCCCGCATTGTCATCAACTACAAAGAACTCAATCGAGTCACCAAAGACGATG
GCTACTTTCTACCCAATTTGGAGACCTTAGTATATCAAGTTGCTGAGGCCAGAGTTTTCT
CCAAGTTCGACTGTAAGAGTGGATATTGGCAAATCAAGCTCACACCTGAGAGCATCCCAC
TCACTGCATTCAGCACCCCCAAGGGTCAGTATGAATGGAAGGTCCTTCCATTTGGATTAA
AGAATGCACCAAACATATTCCAGCGAAGGATGGACAAAATCTTCAAAGATTGTTATCAGT
TCTGTGGTGTATACGTCGACGATATACTCGTCTTCTCCAAAGACAAAGAAGAACACCTAC
TGCATCTGGATATCATCATCAACAAAATTGTCCAGAATGGAATCATCATCGGAAGAACCA
AGTACGAATTGGTCAGAGAAAGCATTGACTTTTTAGGAGTCACCATATGCAAAGGAAAGA
TCAAGTTGCAGCCTCACATCCTTACTCACCTCATGGAGTTTCCTGACAAACTCAAGGATC


>Florendovirus06 
ACTAAAGCACGTCCAATCCAGATGAACATGGAATTGGAACAACATTGCAAAAATGAAATCAAAGATTTAGAGTCAAAAGGACTCATTGTTAAATCAAGGTCCCCATGGTCTTGTGCCGCTTTTTA
TGTTAATAAAAATTCTGAAATTGAAAGAGGCACTCCTAGATTAGTTATAAACTACAAACCTCTTAATAACGCTCTAAAATGGATTAGGTATCCAATACCTAATAAAAAGGATTTACTCCAAAAAC
TATGTTCTGCTCTTATTTTTTCAAAATTCGACATGAAATCTGGTTTTTGGCAAATTCAAATTCATCCTAATGACCGTTACAAAACTGCTTTTACTGTTCCATTTGGACAGTATGAGTGGACTGTT
ATGCCCTTTGGTTTAAAAAATGCACCCTCAGAATTTCAAAGAATCATGAACGATATTTATAATCCTTATTCTGATTTTTGCATCGTTTACATTGACGATGTATTGATATTTTCAAGAACTATCGA
TCAACATTTCAAACATTTAAAGACTTTTTATTTTGCCACAAAAAAGGCTGGATTAGCAATTTCCAGTTCAAAAATTTCTTTATTCCAAACAAAAGTCAGATTCCTTGGTCATCATATTTCCAAAG
GAACTATCACTCCAATAGAGAGATCACTTTTGTTTGCTGATAAATTCCCAGACAAAATTCTGGACAAAACCCAATTACAAAGATTTCTTGGAAGTTTAAATTATGTTCTCGATTTCTGCCCTAAC
ATTAATAGGATGTCTAAACCTTTGCATGATAGGTTGAAAAAGAATCATGTTGCATGGACA

>Florendovirus04 
CTAAATCAAGTATGTTCCGATCTACCAAATGCATATTGGGAAAGAAAACAACATGTTGTCGAACTCCCTTATATAAAAGAATTTAATGAAAAAATAATACCAACAAAAACACGACCTATTCAAAT
GAATAAAAAATTATTAGAAACATGTAAACAAGAAATAAATGATTTATTACAAAAGAAACTAATAAGACCTTCTAAATCTCCTTGGAGTTGTTCTGCTTTTTATGTAAACAACCAAGCCGAAAAGG
AACGAGGTGTTCCACGACTTGTAATAAATTACAAACCGCTTAATGAAGTATTACAATGGATACGATATCCCATACCTAATAAGCGAGATTTACTAAAACGACTATATAATGCAAAAATCTATTCA
AAATTCGATATGAAAAGTGGATTCTGGCAAATACAAATTGCTGAACAAGATAAGTATAAAACAGCTTTTACAGTACCATTCGGACATTACGAATGGAATGTAATGCCCTTTGGACTTAAAAATGC
ACCATCTGAATTTCAACATATAATGAATGATATATTCAATAACTATTCAAATTTCACGATAGTTTATATTGATGATGTTTTAGTATATTCAAACTCAATAGACCAGCATATTGCTCATTTAAAAA
CTTTTATAAACATCGTTAAAAAACAAGGCTTAGTAATATCTGCTAAAAAAATGCACTTATTTCAAACTAAAATAAGATTTTTAGGCCATAACATATACCAAGGAACGATTACACCAATTGTAAGA
TCAATTGCATTTGCAGATAAATTCCCAGATGAATTAAGAGAAAAAACGCAATTACAAAGATTTTTAGGATGTTTAAATTATGTATCCGATTTTTTACCCAATCTGAGAAAAACAATTCAACCTTT
ATTTCAGCGATTACAAAAA

>Gymnendovirus 
AAGGAGATTACAGAACTTTTAGAAAGAAAGTTGATAGAAATAAGTAGGAGCCCTTGGGCTTGTCCTGCCTTCTATGTCAACAAACACAGTGAACAGAAAAGAGGAAAACCTAGAATGGTGATAAA
TTATAGAGCTTTGAATGATGCTCTACTCCCTATCAGGTTTCCTTTACCATCCAAAGAGTTGTTGTTTTCAAAGATTGGGAAGTGTAATGTTTTCAGTAAATTTGATTTGAAAAGCGGATTTTGGC
AAATCGGGATAATTCCTAAAGACAGATATAAAACTGCATTTGTTGTTCCCAATGGCCAATATCAGTGGAAAGTGATGCCCTTTGGTTTGAAGAATGCACCATCTGAGTTCCAGAAAAGGATGGAC
GACATCTTCAAACATCTTAATTTTGTAATTGTATATATTGATGATTTGCTTGTTTGTTCTGTAGATTGTAAAGCTCATGTACAACATTTGAAGGTTGTCTATGACCTTTTGTATAAACATGGATT
GGTGCTCAGCCGTTCTAAGCTTTGTTGGGCACAGACAAAGATTGAGTATCTTGGATTGATACTATCCAAAGGAGAAGTAGAACTCCAAGATCATATTTTGAAAAAGCTTTCAGAATTCCCTGATG
AAATTCTTGACCAGAAACAACTACAAAGATTCCTTGGTTGCCTGAATTACATCCGACAGTTCTATGAAAATCAAGCAAAGGATGTCAGGATACTCCAGAAAAGATTGAGTAAAGTTATACCATGG

>Fernendovirus
GGCCTGCCTATCAAAGAGGGTTCCAAGCCCTATAAGGAAAGCCCCTATGGATTCACTCATGAAGATCGCCTCCTCTGCACGGCAGAAATTACAGACTTGTTACAACAAGGGTTGATTCGTGAATC
CAAATCTGCCTGGGCTGCTGCAGCCTTTTATGTAAATAAATATTCTGAGCAGAAACGGGGAAAGAAAAGATTAGTCATCAATTACAAGCCCCTGAACAAATGTTTGATTAATATTGCATATCCTT
TGCCCAATAAAGAATATCTGATGCAAAAGATCAGTGGGGCCACAGTCTTCTCCAAACTGGATCTGAAAGCAGGATTCTGGCAAATCGGTTTGTTTCCAGAAGACCAACACAAGACTGGGTTTGTT
GTTCCGCAGGGTTTTTATGAATGGACTGTTTTACCATTCGGGTTAAAAACTGCCCCTGTAGAATTTCAGAAGTTCATGGATTCTATCTTTTCCAGTATTCATGAATTTTGTCTTGTCTACATTGA
TGACATACTGATTTATAGCAAGGATCAACACCAACATCTCCAACATCTTCAACGGGTGCATGATCTTCTACAACAACATGGGCTTGTTCTGTCTCCTACTAAAGTCCAAGTCGGCAAAGCATCTA
TCGACTTTCTCGGAGTAATCATTCAGCATGGTGCCATCCAATTACAAGACCATGTGCTCAAAGCACTGGCAGCTTTTCCCACAGAGATTCATGACAAGCAACAGTTACAACGTTTCCTTGGCTGT
CTTAATTATATATCTCCCTTTTATCAAGATTTAGCTAAGGACCGTTATCTACTCCAACTCTGTCTCAGAAAAGATGGGCCA

>Yendovirus  
ATTACCTGCAAATTAGAAATAATTAATCCAGAATGTACTATAAAAACAACATCTATAGAAGCTAAAAATGAAGACCTTAAAGACTTTGAAATACAAATAAAAGAGCTATTAGAATAAGGAATAAT
TAGAAGAGCTACATCAAGACATAGGTCAACAACTTTCATAGTAAAAAACCATAGTGAACTAGTAAGAGAAAAAGCTAGAATGGTAATAAATTACAAAAGACTAAATGATAATACTGTAATGGATG
GGTGTAAGTTGCCAGACAAAATAGAATTAATAAATAAAATACAAGGACGAAAAGTATTTAGTAAATTTGATTGTAAATCTGGATATTAGCAGATTAAAATGCATGAAGATAGTATAGAATGAACA
GCTTTCACTTGTCCAGAAGGACATTTTGAATGGCTGGTCATGCCGTTCGGATTAAAAACGGCTTGTCCAATTTTTCAAAGAAAAATGAATAGTATTTTTAGAGACTATAAAAAATTTGTATTGGT
TTATGTAGATGATATTCTAGTTTTTAGTAATAATATGAGAAAAAATTTAGGACATTTACAATAAGTTTTTAAATTATTTGTAGATAATGGAATAATAATAAGTAGAAAGAAAATGGAATTATTTA
AAAATAGTATTAATTTTTTAGGAGTAGTTATTGGAGATAGTAGAATAAAATTACAACCACACATAGCTAAAAAAGTCTTAGAAATGCCAGATAAATTTGAAAAGACTAAGGATTTACAAAATTTT
TTAGGACTTTTAAATTATGCTAGAGCTTTTATCAAAGACTTAGGTAAAGTAGCAGGACCACTATACTCTAAA

>Zendovirus 
ATGCAAACGCCATCTGCCATGTTAAGGCCATCCCTCATTAATTACAGGAAAAAAGATAGAAAAGAAATGGAGAATCAAATCCAAGAACTTCTGGAAAAGAAGTTAATCAGACATTCAAACAGTCC
TCATCATGCCCCAGCATTCTTGGTAAGAAATCATGCAGAACAATTAAGAGGAAAAGCTAGAATGGTGTTGATTACAGAGATGTAAATAAAAAGACCGTTAAAGACGGTTATCAGATAGCTCATGT
GAGAGTTCTCATCAACAGGCTTAAAGGAGCAAAAATCTTCTCTAAGTTTGATGTAAAGTCAGGCTTTTGGCAGGTTAAAATGCATCCTGATTCCATAGTATTAAACTTTTGGAACTCCTCAAGGG
CACTATGAATGGTTAGTTATGCCATTTGGTCTTAAACAAGCCTCGTCTATTTTTCAAAGAAAAATGGATAATATCTTTAAGCCTTACTCAGATTTCTGCATAGTTTACATAGATGACATTCTTGT
CTTCTCCAAAACTATGAATAAGCATCTAAAGCATCTTGAACAGGTGTGTAAACTTATTGTCCAAAAAGGAATCATTCTTGGACAGAATAAGATTCATCTTATTAAAGGTGAAATTGATTTCCTTG
GCATTCATGTTAAGGATGGAGAGATTCGTCTCCAAGATCATATTGTTAAGAAAATCAGCCAATTTCCAGACATAATCCTAGATGCAAAGTCTCTATAGAGATTTTTAGGAGTTGTTAATTTCGCC
AGAGATTTTATTCCTCAAGTTAGTGGACTAACTGCTTTCCTCTCTCCAAAAACAAGTTCTAAAAAGAAATGGTCT

>Xendovirus 
TTAGAAAATAATTTTAGTGAAGAACCATTAAACTTATGGCAAAATAGCCCTAGATATTGTGAAATTAAATTAGAAAATCTCAATAAAATTATTAGAGTTAAACCAATGATCTATACTAAACAAGA
TATAGATGAATTTGATATACAAATTAAAGAATTATTAAAAAATTATTAATAGAAAAAACTAATAGTCCGCATTCTAGTCCAGCTTTTATGGTCGGAAATCGTGCTGAAATAAAAAGAGAAAAAGC
TAGAATGGTTATTAACTATAAAAGACTAAATCAAAATATTATTTTTTTATGGATATTTTATTCCAAGAAAGGATGTTTTAATTAATCAAGCTAAACAAACAAAATATTTTAGTAAATTTGACTGT
AAATCGAGATTTTGGCAAATCATGCTAACAGAAGAATCTAAATCTTTGACAGCTTTTAGTGCACCCAATGGACACTATCAATGGAGAGTAATGCCATTTGGATTATGTAATGCACCGCAAATCTT
CCAAAAATGGATGGATTCTATATTTAATAAATTTAAAAAAAATTGTGTAGTTTATATAGATGATATTTTAATATTTTCAGATACATTAGAGAAACACAGAAAACATTTAAATATTATTTCTCAAG
AGTTTATAAAACATGGAATCATATTAAGCCCTAAGAAAATAGAGTTAGAAAAAACAGAAATATAATTTTTAGGATTGAAATTATCTGCAGATGGTCTTAAACTACAAGATCATATTATAGTAAAA
ATAAAAGAATTTCCTGAAAACATTGAAGATAAAAAGCAGCTTCAACAATTTTTGGGAATAATTAATTATGGAAGAAATTTATTTTCTAACTTATCTGAA

>Wendovirus02
CTAAAGCAAGTCTATGAAGAAAATCCATTAGCCTTATGGAAACCAGATCACCCCAGAGCAAAAATAGAATTAACAGAAAATAGAATCATAAGACTTAAACCTATGATGTACACAGAAGAAGACCGAGAAGAATTTAGAATCCAGATAAAAGAATTATTAGAATTAAATTTAATACGCAATAGTAATAGTCCACACAACAGCCCAGCTTTCATGGTTAGAAAAAGAGCAGAACAAGTTAGAGGGAAAGCTAGAATGGTAATAAACTATAAAGAACTAAATAAATATACCAAATTTGATGGATATTTTTTGCCAAATAAAGAAGTTCTAATTAATTTAGTAAAAAATAAAACTTATTATTCAAAGTTTGATTGTAAATCAGGTTTCTGGCAAATAAAAATGGAAGAAAATAGTATTCCTTATACAGCATTTAGTACTCCACAAGGACATTATGAATGGTTAGTAATGCCCTTTGGATTAAAAAATGCTCCACAAATATTCCAAAAAAGAATGGATAAAATATTTAGAGATTATAAATACATAATAGTATATGTTGATGACATATTATTAGCCTCTGAAACCTTAGAAGATCACAGAAAACATTTAAAAGAATTTGTAAATTTATGTATTAAAGAAGGGATAGTATTATCAGAAAGAAAAGCAAAAATAGAACATAAGAAAATTGAATTTTTAGGAATGATTATAGATAAACAAGGAATCAGACTCCAAAGCCATATAGGAAGAAAAATTATTGATTTTCCAGATAAATTAGAAAATAAACAACAAATACAAAAATTCTTAGGCTGCTTAAATTATGCAGAAGGATTTATAGAAAATCTAGCTAAAAAGAAAAATATACTTCAAAAGTTACTTAGGAAAAATAATACTAGAGGA

>KT833324.1  (Ty1-copia)
AATTGTCTATTCAGACAAACACGGTCTCCAGCTGAGGGGTTTCGTCGACAGCGACTTTGC
TGGATGTGAGGACTCACGCAAGTCAACAACTGGATGGGTGTTCACGCTTGCTGGAGGGCC
CATATCGTGGTCATCCCAGAGACAAAAAACAGTGGCTACATCAACCATGGATGCAGAGTA
CATTGCATGCGCCGAGGCTGCGAAGGAAGCTATGTGGATTCGCAACTTTATCAATGACCT
CCGCATCCCTGGAGTATATATTGACACAGTTCCCCTTTATATCGACAATAACGCAGCCTT
GAAGCTCACCAGGAATCCAGAGTTTCACAGCAGAGCCAAACACATTGACGTCAAGCACAA
CTTCATTCGGGAGAAGGTGGAGGAAGGTCTTATTGATACCCAGCGCGTCAATACAAAGGA
TAACTTAGCAGATGTTTTCACCAAAGCTTTACCGAGGCCTACACACGAAGACCTTGTGGA
ACGTCTGAATCTCCATTCAGGGGGAGGTTTTGAGTCTGCAATTTCGTTCAAAGAAAGATC

>NC_043491 Ty3/Gypsy
GTCAACAGCATACCATCCAGAGACGGATGGGCAAACGGAAAGAACGAACCAGACACTCGA
GCAATACCTACGGCACTACATCAACTACGCACAAGACAACTGGGTTTCATTACTGCCAAT
GGCGCAGATCGCACTGAACAACCACAAATCAGAGACAACTTCGACGACGCCATTTATGCG
AACTTTGGCAAGGACCCTAACCTATCCGGAACACCTGGATCCCACCCACAGGCCGAGAGA
GCAATCGTGACGACGGAAACTCTCAAGGAAGTGCACAAAGAAGCACGCAAGGCGATCGAA
GATGCACAACAAAGACTGTCTCAACGACGGCAAGACGAGAGAAAAATGGCACCTCTGCTA
AAAGAGGGGGATAAGGTCTATCTCCTCACAAAAAACCTGAAGACAAGAAGACAGACCAAG
AAACTGGATCACGTTAAGGTCGGACCATTTTTTATCGACAAAGTCGTAGGACCAGTCAAC
TACCGACTACGACTACCACCTGATGCGAAAATCCACCCGGTCTTCCATATCTCCAAGTTG
GAACCAGCGGACGCCGAAACACCTTGCCAGGAGAGCTTCCATTTCGAGCCGGAAGCAGAA
AACGAATTTGAAGTCGAAAAAATCCTAGACAAGAAGGGTCAGCGATACCTTGTCAAATGG
